# Supplementary material for: OpenBloodFlow: A User-Friendly OpenCV-Based Software Package for Blood Flow Velocity and Blood Cell Count Measurement for Fish Embryos
Source: Biology (Basel). 2022 Oct 8;11(10):1471. doi: 10.3390/biology11101471 (PMC9598615; doi:10.3390/biology11101471)
Supplement: Supplementary file 1 [file biology-11-01471-s001.zip]

Archive with 2 entries (2 files):
- biology-1925943-File S1.zip
- Supplementary File S2 Video File.pdf
